# Supplementary material for: Never Cared for What They Do: High Structural Stability of Guanine-Quadruplexes in the Presence of Strand-Break Damage
Source: Molecules. 2022 May 19;27(10):3256. doi: 10.3390/molecules27103256 (PMC9146567; doi:10.3390/molecules27103256)
Supplement: Supplementary file 1 [file molecules-27-03256-s001.zip]

Archive with 1 entries (1 files):
- molecules-1724345-supplementary.pdf
